# Supplementary material for: GC Analysis, Anticancer, and Antibacterial Activities of Secondary Bioactive Compounds from Endosymbiotic Bacteria of Pomegranate Aphid and Its Predator and Protector
Source: Molecules. 2023 May 22;28(10):4255. doi: 10.3390/molecules28104255 (PMC10222457; doi:10.3390/molecules28104255)
Supplement: Supplementary file 1 [file molecules-28-04255-s001.zip]

Archive with 1 entries (1 files):
- molecules-2335544-supplementary.pdf
